# Supplementary material for: A Carboxyl-Modified Polyaniline Cathode for High-Performance Aqueous Zinc-Ion Batteries
Source: Molecules. 2025 Nov 21;30(23):4498. doi: 10.3390/molecules30234498 (PMC12693330; doi:10.3390/molecules30234498)
Supplement: Supplementary file 1 [file molecules-30-04498-s001.zip]

Archive with 1 entries (1 files):
- molecules-3997005-supplementary.pdf
